# Supplementary material for: Species-Specific Expression of Growth-Regulatory Genes in 2 Anoles with Divergent Patterns of Sexual Size Dimorphism
Source: Integr Org Biol. 2022 Aug 9;4(1):obac025. doi: 10.1093/iob/obac025 (PMC9362763; doi:10.1093/iob/obac025)
Supplement: obac025_Supplemental_Files [file obac025_supplemental_files.zip]

Archive with 7 entries (7 files):
- FigS1size.jpg
- FigS2_GHRIGF.jpg
- FigS3_IGFBPs.jpg
- FigS4_IGF2BPs.jpg
- Supplementary_figure_legends.docx
- Table_S1.docx
- Table_S2.docx
